# Supplementary material for: A nanounit strategy reverses immune suppression of exosomal PD-L1 and is associated with enhanced ferroptosis
Source: Nat Commun. 2021 Sep 30;12:5733. doi: 10.1038/s41467-021-25990-w (PMC8484261; doi:10.1038/s41467-021-25990-w)
Supplement: Supplementary file 4 — Source Data [file 41467_2021_25990_MOESM4_ESM.xlsx]

## Sheet: Fig. 2
Fig. 2c			Fig. 2d				Fig. 2e
keV+C47A2:B93	CPS/Ev			HACA	HGF		HACA					FeCl3					HGF
0	7989		0.4632	0	0		-36.582	-30.887	-33.909	-32.881	-32.725	2.188	2.489	2.597	2.088	3.938	-17.004	-17.089	-18.322	-15.639	-16.946
0.02	6751		0.5365	0	0
0.04	2159		0.6213	0	0		Fig. 2f							Fig. 2g
0.06	309		0.7195	0	0			HACA	FeCl3	GW4869	HACA-GW	HGF		Time (min)	Hyal 0 unit/ml		Hyal 120 unit/ml
0.08	146		0.8332	0	0		200	3.18019	3.13173	3.23295	3.56985	3.57276		0	137	23	123	19
0.1	174		0.9649	0	0		202	3.12832	3.10643	3.20399	3.34092	3.44101		20	129	11	2435	447
0.12	95		1.117	0	0		204	3.18965	3.17224	3.22532	3.49314	3.60828		40	115	17	2871	529
0.14	41		1.294	0	0		206	3.2564	3.1967	3.35172	3.45532	3.57911		60	138	13
0.16	18		1.499	0	0		208	3.1539	3.26254	3.24212	3.44405	3.50881		80	125	25
0.18	15		1.736	0	0		210	3.20884	3.13104	3.20931	3.43496	3.50565		100	113	20
0.2	31		2.01	0	0		212	3.18077	3.16321	3.26483	3.49681	3.5744		120	118	12
0.22	77		2.328	0	0		214	3.27552	3.15762	3.34488	3.64122	3.56538
0.24	231		2.696	0	0		216	3.19623	3.18369	3.32028	3.48788	3.4198		Fig. 2h
0.26	394		3.122	0	0		218	3.24747	3.17128	3.34356	3.50198	3.64687			Hyal 0 unit/ml		Hyal 120 unit/ml
0.28	346		3.615	0	0		220	3.16154	3.30536	3.23446	3.5829	3.44946		0	0	0	0	0
0.3	164		4.187	0	0		222	3.34112	3.36027	3.42648	3.54677	3.84934		0.5	9.17	3.33	40.97	6.8
0.32	52		4.849	0	0		224	3.47957	3.39166	3.5267	3.83768	3.82455		1	12.38	3.5	44.36	12.13
0.34	26		5.615	0	0		226	3.46548	3.51408	3.4961	3.99403	3.99992		1.5	15.04	4.77	51.55	14.79
0.36	29		6.503	0	0		228	3.68563	3.65544	3.78311	3.7988	3.96779		2	17.22	5.96	57.05	12.16
0.38	26		7.531	0	0		230	3.78989	3.9234	3.93953	3.94213	4.01		3	21.32	4.12	69.22	7.6
0.4	31		8.721	0	0		232	3.82532	3.78103	3.79106	3.80882	4.01		6	25.81	7.39	82.43	6.22
0.42	44		10.1	0	0		234	3.5769	3.53377	3.94127	3.94802	4.01
0.44	50		11.7	0	0		236	3.54882	3.50227	3.69175	3.99959	4.01		Fig. 2j
0.46	52		13.54	0	0		238	3.58159	3.60233	3.53943	3.85484	4.01		Time (h)	Free ICG		HGF-ICG
0.48	61		15.69	0	0		240	3.47547	3.61787	3.63746	4.01	4.01		2	1.04194	0.315	1.1287	0.217
0.5	123		18.17	0	0		242	3.77015	3.70484	3.72306	4.01	4.01		6	1.10306	0.226	2.037	0.384
0.52	149		21.04	0	0		244	3.65332	3.88298	3.90721	4.01	4.01		12	1.11232	0.256	4.311	0.255
0.54	119		24.36	0	0		246	3.66978	3.70514	3.73207	4.01	4.01		24	1.3124	0.302	2.9761	0.347
0.56	21		28.21	0	0		248	3.84194	3.76011	3.77588	4.01	3.99301		48	1.2148	0.208	2.2468	0.453
0.58	37		32.67	0	0		250	3.67144	3.60731	3.74615	3.93958	4.01
0.6	22		37.84	0	0		252	3.54418	3.46554	3.78855	3.80874	3.99109		Fig. 2k
0.62	26		43.82	0	0		254	3.40338	3.50118	3.38551	4.01	4.01			2 h					6 h					12 h					24 h					48 h
0.64	44		50.75	2.2	0		256	3.37522	3.39149	3.41611	3.72996	3.87072		Heart	5.37	5.48	5.16	5.11	5.37	7.29	6.66	6.69	5.19	8.65	7.96	7.42	8.35	7.1	9.09	6.82	6.45	6.22	6.93	6.68	3.3	2.78	3.01	3.52	3.55
0.66	50		58.77	8.5	0		258	3.3847	3.36132	3.48919	3.6366	3.8771		Liver	15.18	16.87	13.82	14.1	16.1	20.62	20.41	22.6	17.95	21.37	29.99	33.79	26.56	23.83	31.51	13.05	11.28	16.94	15.02	15.55	14.37	11.31	12.34	10.17	14.22
0.68	103		68.06	14.8	1.3		260	3.55412	3.6563	3.8001	3.99057	4.00751		Spleen	9.35	7.21	13.94	9.68	9.43	10.31	12.44	9.84	15.4	13.65	20.51	17.35	15.75	14.99	21.59	10.22	12.23	11.67	12.4	10.4	12.61	10.23	10.11	9.53	8.91
0.7	111		78.82	17	5.7		262	3.4875	3.48207	3.578	3.81453	4.00761		Lung	5.96	6.78	5.05	7.43	4.96	7.44	9.56	8.76	6.95	9.12	10.63	11.39	12.54	11.29	11.84	6.33	5.5	7.85	8.42	6	3.87	3.11	4.17	5.71	3.97
0.72	173		91.28	16	11.6		264	3.43843	3.26993	3.59254	3.70552	3.53887		Kidney	5.78	4.43	4.01	6.96	4.65	6.36	5.24	7.49	8.16	6.49	7.77	8.97	9.28	8.67	6.43	8.32	6.07	9.14	7.61	8.48	3.9	3.64	4.43	4.53	3.86
0.74	95		105.7	13.8	14.8		266	3.37725	3.40392	3.55316	3.74502	3.87646		Muscle	2.35	2.06	2.19	2.56	1.92	1.03	1.29	1.02	1.38	1.12	2.92	2.59	2.76	3.13	3.03	3.06	2.72	2.51	3.34	3.2	3.62	4.04	3.57	3.88	3.89
0.76	51		122.4	10.5	14.5		268	3.312	3.33523	3.46357	3.71894	3.84993		Brain	5.04	5.83	3.57	4.89	5.13	2.38	2.23	2.18	1.97	2.53	3.69	3.1	3.93	4.09	3.56	1.69	5.71	0.24	7.5	4.21	3.27	3.11	3.44	3.19	3.66
0.78	32		141.8	7.1	12.5		270	3.37137	3.35418	3.73442	3.63566	3.87333		Tumor	4.78	5.82	4.25	6.84	6.08	7.17	6.94	10.16	12.46	12.15	16.43	13.09	14.81	17.08	17.01	9.49	6.31	10.21	7.85	8.56	6.1	8.11	7.36	7.02	7.83
0.8	29		164.2	4.5	10.4		272	3.4243	3.37269	3.64788	3.87028	3.65796
0.82	21		190.1	2.7	8.7		274	3.33476	3.32965	3.46183	3.70675	3.83957
0.84	32		220.2	1.6	6.8		276	3.27787	3.20493	3.48084	3.63486	4.01
0.86	17		255	0.8	4.8		278	3.14581	3.16819	3.56024	3.64012	3.55794
0.88	21		295.3	0.4	3.3		280	2.70915	2.80464	3.20315	3.57834	4.01
0.9	33		342	0.2	2.2		282	2.19768	2.29252	2.83687	3.15117	3.65909
0.92	35		396.1	0.1	1.5		284	1.76529	1.77978	2.3877	2.81413	3.21334
0.94	23		458.7	0	0.9		286	1.44311	1.44823	2.10569	2.50904	3.07072
0.96	18		531.2	0	0.5		288	1.21714	1.20418	1.86134	2.28937	2.924
0.98	29		615.1	0	0.3		290	1.07935	1.0636	1.70273	2.15618	2.76129
1	32		712.4	0	0		292	0.99091	0.97343	1.60475	2.06972	2.68088
1.02	27		825	0	0		294	0.79872	0.78704	1.41113	1.89145	2.49468
1.04	23		955.4	0	0		296	0.6179	0.63123	1.25741	1.73352	2.34032
1.06	17		1106	0	0		298	0.51829	0.52989	1.16299	1.63067	2.23756
1.08	27		1281	0	0		300	0.44798	0.45744	1.09687	1.55608	2.16367
1.1	26		1484	0	0		302	0.39507	0.40848	1.06229	1.50539	2.10314
1.12	13		1718	0	0		304	0.35641	0.37331	1.04433	1.46384	2.0629
1.14	27		1990	0	0		306	0.33039	0.34856	1.03956	1.43372	2.03142
1.16	27		2305	0	0		308	0.30801	0.32969	1.04758	1.40634	1.99856
1.18	24		2669	0	0		310	0.29377	0.31601	1.064	1.38829	1.97956
1.2	28		3091	0	0		312	0.27951	0.3044	1.08938	1.37296	1.9675
1.22	10		3580	0	0		314	0.268	0.29173	1.12535	1.36191	1.95514
1.24	36		4145	0	0		316	0.25605	0.28131	1.16385	1.35466	1.94435
1.26	23		4801	0	0		318	0.24439	0.27068	1.20981	1.35169	1.95154
1.28	27		5560	0	0		320	0.23402	0.26035	1.26181	1.35235	1.95453
1.3	19		6439	0	0		322	0.22451	0.25066	1.3231	1.35862	1.97024
1.32	19		7456	0	0		324	0.21335	0.24165	1.39086	1.36737	1.98465
1.34	33		8635	0	0		326	0.20668	0.23485	1.45126	1.378	2.00195
1.36	26		10000	0	0		328	0.19976	0.22782	1.5239	1.39408	2.02558
1.38	20						330	0.19222	0.22028	1.5961	1.40879	2.06002
1.4	14						332	0.18293	0.21101	1.69323	1.43174	2.0984
1.42	15						334	0.17629	0.2036	1.76727	1.44968	2.12576
1.44	14						336	0.16918	0.19743	1.84834	1.46812	2.15736
1.46	15						338	0.16351	0.19029	1.92509	1.48988	2.19368
1.48	32						340	0.15779	0.18491	2.0125	1.51234	2.23264
1.5	25						342	0.15193	0.17917	2.09025	1.53409	2.26465
1.52	53						344	0.14774	0.17491	2.13778	1.55285	2.2898
1.54	67						346	0.14387	0.17107	2.18899	1.569	2.31817
1.56	55						348	0.14049	0.16729	2.21762	1.58464	2.34643
1.58	61						350	0.13611	0.16263	2.25832	1.6039	2.38741
1.6	55						352	0.13224	0.15815	2.27982	1.62209	2.39914
1.62	166						354	0.12882	0.15514	2.29987	1.63703	2.445
1.64	275						356	0.12465	0.15021	2.30819	1.65196	2.44765
1.66	818						358	0.12033	0.14662	2.28257	1.6574	2.46536
1.68	2543						360	0.11563	0.14317	2.22083	1.65528	2.45066
1.7	6345						362	0.11191	0.13932	2.14158	1.64592	2.45486
1.72	11089						364	0.10691	0.13699	2.04926	1.62902	2.43102
1.74	13514						366	0.10164	0.13282	1.92037	1.61119	2.41656
1.76	11534						368	0.09577	0.12995	1.79459	1.59479	2.36934
1.78	6889						370	0.0892	0.12541	1.67871	1.58284	2.36288
1.8	3153						372	0.08508	0.1225	1.58048	1.57176	2.35528
1.82	1377						374	0.08011	0.11898	1.4785	1.56297	2.33449
1.84	785						376	0.07562	0.11527	1.35156	1.54361	2.31481
1.86	514						378	0.07248	0.11208	1.2325	1.51685	2.26169
1.88	310						380	0.06931	0.10941	1.06918	1.46994	2.20383
1.9	163						382	0.06657	0.10539	0.88838	1.40966	2.11207
1.92	75						384	0.06384	0.10246	0.68783	1.33252	1.99439
1.94	50						386	0.06211	0.1002	0.52511	1.26788	1.90412
1.96	43						388	0.06077	0.0981	0.39343	1.212	1.81874
1.98	36						390	0.06018	0.09581	0.27702	1.16457	1.74646
2	38						392	0.05918	0.09392	0.19541	1.13034	1.70218
							394	0.05775	0.09219	0.14475	1.11489	1.67334
							396	0.0572	0.09129	0.11171	1.1049	1.65796
							398	0.05639	0.08913	0.08993	1.09267	1.63983
							400	0.05611	0.08769	0.07522	1.06645	1.60143
							402	0.05553	0.08611	0.06707	1.0222	1.52944
							404	0.0549	0.08527	0.06195	0.961417	1.43763
							406	0.05444	0.08374	0.05844	0.871419	1.30034
							408	0.05403	0.08207	0.05608	0.784062	1.16692
							410	0.05362	0.08093	0.05469	0.697758	1.03796
							412	0.05291	0.07962	0.05285	0.622181	0.92204
							414	0.0525	0.07843	0.0523	0.549915	0.81592
							416	0.05197	0.0769	0.05177	0.49887	0.73619
							418	0.0518	0.07659	0.05112	0.459125	0.67835
							420	0.0515	0.07481	0.05069	0.428152	0.62845
							422	0.05103	0.07405	0.05026	0.408991	0.59952
							424	0.051	0.0737	0.05004	0.393886	0.57694
							426	0.05036	0.07263	0.0502	0.380172	0.55544
							428	0.05012	0.07123	0.04966	0.370511	0.54152
							430	0.04999	0.06961	0.04969	0.362284	0.5289
							432	0.05001	0.06942	0.04974	0.355555	0.51724
							434	0.04978	0.06812	0.04919	0.349156	0.5085
							436	0.04981	0.06703	0.04915	0.343743	0.50123
							438	0.04988	0.0661	0.04959	0.33993	0.49487
							440	0.04919	0.06547	0.04909	0.335526	0.48827
							442	0.04936	0.06503	0.04905	0.332442	0.48318
							444	0.04865	0.06415	0.04884	0.328311	0.47807
							446	0.04853	0.06333	0.04896	0.324669	0.47242
							448	0.04857	0.06316	0.04902	0.321879	0.46842
							450	0.04861	0.06258	0.04913	0.319535	0.46425
							452	0.04782	0.0619	0.04825	0.316407	0.4604
							454	0.0482	0.06134	0.04835	0.31382	0.45686
							456	0.04825	0.06132	0.04876	0.311935	0.45315
							458	0.04795	0.06154	0.04847	0.308855	0.44974
							460	0.04788	0.06006	0.04813	0.306488	0.44632
							462	0.04762	0.0598	0.04845	0.304418	0.44319
							464	0.04729	0.05954	0.04858	0.302369	0.43989
							466	0.04756	0.05897	0.04852	0.301073	0.43783
							468	0.04728	0.05887	0.04802	0.298488	0.43473
							470	0.04714	0.05854	0.04785	0.296859	0.43206
							472	0.04711	0.0584	0.04765	0.295188	0.42892
							474	0.0469	0.05802	0.04759	0.293128	0.42632
							476	0.04709	0.0574	0.04741	0.292544	0.42409
							478	0.04629	0.05721	0.04673	0.290067	0.42101
							480	0.04646	0.05692	0.04687	0.288966	0.41907
							482	0.04677	0.05685	0.04767	0.287129	0.41732
							484	0.04655	0.05656	0.04705	0.285533	0.41495
							486	0.04644	0.05608	0.04751	0.284764	0.41341
							488	0.04625	0.05582	0.04694	0.283393	0.41171
							490	0.0463	0.05527	0.04667	0.282303	0.40936
							492	0.04628	0.05515	0.04643	0.281138	0.40717
							494	0.04569	0.05466	0.04681	0.279747	0.40547
							496	0.04614	0.05433	0.04678	0.278586	0.40341
							498	0.04589	0.05451	0.04647	0.276924	0.40151
							500	0.04617	0.0539	0.04587	0.27588	0.40013
							502	0.04578	0.05311	0.04625	0.275141	0.39848
							504	0.04575	0.05336	0.04584	0.274075	0.39621
							506	0.04566	0.05303	0.04628	0.273024	0.39513
							508	0.04563	0.05252	0.04604	0.271709	0.39363
							510	0.04547	0.05249	0.04525	0.270611	0.39203
							512	0.04548	0.05241	0.04548	0.26978	0.3902
							514	0.04502	0.05207	0.04524	0.268473	0.38882
							516	0.04541	0.05219	0.04534	0.267531	0.38772
							518	0.04528	0.05193	0.04553	0.266439	0.38565
							520	0.04552	0.05115	0.04477	0.266063	0.38441
							522	0.04505	0.05104	0.04472	0.264767	0.38291
							524	0.04515	0.05083	0.0449	0.263696	0.38056
							526	0.04482	0.0516	0.04505	0.262447	0.38
							528	0.04486	0.05085	0.04461	0.262123	0.37855
							530	0.04523	0.0505	0.04509	0.26123	0.37742
							532	0.0448	0.04998	0.04422	0.260308	0.37607
							534	0.04485	0.05005	0.04429	0.258963	0.37419
							536	0.04511	0.0497	0.04515	0.258863	0.3733
							538	0.04476	0.0497	0.0445	0.257704	0.37226
							540	0.04493	0.0497	0.04494	0.25634	0.36996
							542	0.04533	0.04947	0.04477	0.255417	0.36842
							544	0.04463	0.04935	0.04421	0.254716	0.3673
							546	0.04475	0.04938	0.04439	0.254024	0.366
							548	0.04466	0.0491	0.04407	0.252582	0.3649
							550	0.04486	0.04899	0.04487	0.251715	0.3633
							552	0.04491	0.04916	0.04402	0.251103	0.36224
							554	0.04448	0.04919	0.04444	0.24986	0.36002
							556	0.04458	0.04913	0.04445	0.249318	0.3584
							558	0.0444	0.04866	0.0443	0.247545	0.35672
							560	0.04406	0.04886	0.04396	0.246572	0.35584
							562	0.04467	0.04887	0.04439	0.246113	0.35377
							564	0.04406	0.04883	0.04356	0.244761	0.3525
							566	0.04413	0.04848	0.04391	0.243649	0.35073
							568	0.04402	0.04812	0.04377	0.242837	0.34923
							570	0.04472	0.04821	0.04407	0.241538	0.34755
							572	0.04456	0.04818	0.04402	0.240673	0.34641
							574	0.0438	0.0482	0.04406	0.23989	0.3446
							576	0.04411	0.048	0.04399	0.238864	0.34324
							578	0.04389	0.04794	0.04365	0.237425	0.34198
							580	0.04406	0.04773	0.04415	0.236441	0.34
							582	0.04397	0.0483	0.04411	0.235461	0.33797
							584	0.04459	0.04765	0.04405	0.23424	0.33658
							586	0.04374	0.0473	0.04412	0.233388	0.33446
							588	0.04377	0.04711	0.04393	0.232042	0.33353
							590	0.04373	0.04771	0.04367	0.230529	0.33186
							592	0.04356	0.04672	0.04342	0.229923	0.32992
							594	0.04415	0.04726	0.04409	0.22913	0.32778
							596	0.04353	0.04695	0.04341	0.227963	0.32654
							598	0.04371	0.04656	0.0438	0.226744	0.32509
							600	0.04338	0.04711	0.04371	0.226275	0.32306
							602	0.04402	0.04666	0.04357	0.224803	0.32141
							604	0.04386	0.04702	0.04416	0.223155	0.31988
							606	0.04402	0.04655	0.04404	0.222188	0.31847
							608	0.04373	0.04679	0.04339	0.221283	0.31654
							610	0.04391	0.0467	0.04358	0.220734	0.31426
							612	0.0435	0.04624	0.04334	0.219445	0.31302
							614	0.04451	0.04656	0.04405	0.217504	0.31045
							616	0.0436	0.04631	0.04378	0.216448	0.30893
							618	0.04334	0.04666	0.04397	0.214869	0.30681
							620	0.04336	0.04617	0.04414	0.21329	0.30538
							622	0.04371	0.04642	0.04472	0.212782	0.30302
							624	0.04328	0.04687	0.04353	0.211389	0.30147
							626	0.04378	0.04558	0.04469	0.209742	0.29941
							628	0.04304	0.04599	0.04405	0.208861	0.29794
							630	0.04319	0.04599	0.04375	0.208448	0.29695
							632	0.04353	0.04576	0.04394	0.206276	0.29411
							634	0.04328	0.04578	0.04383	0.204768	0.29251
							636	0.04317	0.04532	0.04379	0.203493	0.28953
							638	0.04302	0.04558	0.04364	0.202583	0.28877
							640	0.04348	0.04454	0.04354	0.201298	0.28638
							642	0.04326	0.04531	0.04395	0.200613	0.28452
							644	0.04211	0.04583	0.04332	0.198608	0.28285
							646	0.04294	0.0453	0.04417	0.19787	0.2805
							648	0.04287	0.04562	0.04344	0.196863	0.2792
							650	0.04278	0.04504	0.0431	0.195388	0.27704
							652	0.04319	0.04571	0.04401	0.19379	0.27572
							654	0.04355	0.04505	0.04406	0.19268	0.27302
							656	0.04266	0.04502	0.0433	0.191211	0.27171
							658	0.04248	0.04529	0.04382	0.190952	0.27
							660	0.04295	0.04503	0.04329	0.189776	0.26845
							662	0.04304	0.04446	0.04397	0.188624	0.26665
							664	0.04265	0.04461	0.04332	0.187423	0.26477
							666	0.04345	0.04441	0.04363	0.185846	0.2628
							668	0.04319	0.0441	0.0443	0.184345	0.26112
							670	0.04249	0.04442	0.04312	0.183447	0.25936
							672	0.04209	0.04437	0.0435	0.181966	0.25698
							674	0.0427	0.04447	0.04379	0.181099	0.25553
							676	0.04189	0.04343	0.0428	0.180084	0.25407
							678	0.04233	0.04358	0.04357	0.179134	0.25135
							680	0.04207	0.04326	0.04349	0.177841	0.25035
							682	0.04288	0.04466	0.04365	0.177856	0.24857
							684	0.0426	0.04405	0.0437	0.175526	0.24736
							686	0.04238	0.04415	0.04355	0.174363	0.24574
							688	0.04237	0.04346	0.04394	0.172821	0.24404
							690	0.04174	0.04315	0.04339	0.171741	0.24202
							692	0.04269	0.04435	0.04359	0.170828	0.2402
							694	0.04221	0.04426	0.04312	0.169706	0.23826
							696	0.04242	0.0448	0.04387	0.168758	0.23698
							698	0.04278	0.04417	0.04436	0.168562	0.23633
							700	0.04247	0.04445	0.04403	0.167599	0.23383
							702	0.04345	0.04358	0.04396	0.166383	0.23293
							704	0.04334	0.04449	0.04393	0.165562	0.23229
							706	0.04271	0.04335	0.04386	0.163693	0.22987
							708	0.04352	0.04353	0.04454	0.163811	0.22828
							710	0.04343	0.04392	0.04456	0.163546	0.22728
							712	0.04343	0.04462	0.04488	0.162556	0.2264
							714	0.04316	0.04447	0.045	0.161687	0.22507
							716	0.04392	0.04453	0.0458	0.160825	0.22363
							718	0.04434	0.04453	0.04585	0.161035	0.22201
							720	0.04421	0.04468	0.04529	0.160082	0.22114
							722	0.04468	0.04578	0.04575	0.15777	0.21975
							724	0.04482	0.04527	0.04619	0.157154	0.21877
							726	0.04587	0.0451	0.04637	0.15738	0.21702
							728	0.04584	0.0447	0.04709	0.156835	0.2164
							730	0.04549	0.04526	0.04752	0.156145	0.2165
							732	0.04752	0.04618	0.04819	0.156232	0.21526
							734	0.04714	0.04618	0.04796	0.155824	0.21477
							736	0.04675	0.04682	0.04804	0.154263	0.21326
							738	0.0477	0.04659	0.04776	0.154084	0.21292
							740	0.04782	0.0471	0.04776	0.154739	0.21064
							742	0.04906	0.04719	0.04749	0.153657	0.21007
							744	0.04771	0.04743	0.04587	0.152275	0.20945
							746	0.04808	0.04695	0.04562	0.151993	0.20733
							748	0.04894	0.04757	0.04629	0.151069	0.20623
							750	0.04857	0.04802	0.04661	0.150836	0.205
							752	0.04851	0.04742	0.04646	0.149343	0.20456
							754	0.04893	0.04757	0.04601	0.149992	0.20271
							756	0.04778	0.04737	0.0453	0.148948	0.20249
							758	0.04897	0.04813	0.04644	0.147817	0.2011
							760	0.0483	0.04772	0.04537	0.14775	0.2002
							762	0.0486	0.04809	0.04503	0.146965	0.19864
							764	0.04946	0.04892	0.04607	0.145958	0.19856
							766	0.04899	0.04872	0.0465	0.145071	0.19776
							768	0.04888	0.04846	0.04632	0.144292	0.19626
							770	0.04881	0.04909	0.04557	0.143681	0.19371
							772	0.048	0.04922	0.04603	0.142795	0.19364
							774	0.04931	0.04789	0.04641	0.142496	0.19291
							776	0.04904	0.04755	0.04572	0.141241	0.19215
							778	0.04985	0.04714	0.04634	0.140719	0.19128
							780	0.04913	0.04779	0.04754	0.140732	0.18933
							782	0.04783	0.04803	0.04485	0.140049	0.18836
							784	0.04873	0.05004	0.04583	0.138758	0.18751
							786	0.04883	0.04756	0.04697	0.137728	0.187
							788	0.04896	0.04897	0.04568	0.137437	0.1855
							790	0.04857	0.0483	0.0474	0.136525	0.18599
							792	0.04828	0.04717	0.04579	0.136131	0.18387
							794	0.04865	0.04854	0.04663	0.136307	0.18289
							796	0.04884	0.04761	0.04602	0.135446	0.18245
							798	0.04763	0.04889	0.04733	0.135	0.18224
							800	0.04782	0.04878	0.04677	0.133693	0.17975
							802	0.04745	0.04811	0.04581	0.133356	0.17988
							804	0.04847	0.04987	0.04827	0.13326	0.17826
							806	0.04682	0.04858	0.04794	0.133193	0.17808
							808	0.04657	0.0489	0.0459	0.132342	0.17747
							810	0.04828	0.04876	0.04681	0.131032	0.17708
							812	0.04782	0.0501	0.0468	0.130823	0.17541
							814	0.04771	0.04818	0.04638	0.130714	0.17638
							816	0.04773	0.04918	0.04665	0.130854	0.174
							818	0.04888	0.04779	0.04647	0.130335	0.17419
							820	0.04814	0.04883	0.04753	0.129949	0.17399
							822	0.04871	0.05023	0.04766	0.130813	0.17475
							824	0.05	0.04987	0.0481	0.130398	0.17454
							826	0.04938	0.04907	0.04793	0.130272	0.17415
							828	0.0501	0.04966	0.04849	0.129811	0.17431
							830	0.05077	0.04913	0.048	0.129762	0.17363
							832	0.05135	0.0495	0.04829	0.130361	0.17253
							834	0.05153	0.05022	0.04843	0.131029	0.17289
							836	0.05166	0.05049	0.0472	0.129856	0.17275
							838	0.05196	0.05038	0.0476	0.130083	0.17061
							840	0.05177	0.05124	0.04676	0.129375	0.17076
							842	0.05171	0.05127	0.04641	0.128993	0.17159
							844	0.05281	0.05116	0.04576	0.129504	0.16988
							846	0.05278	0.05139	0.04734	0.128175	0.16981
							848	0.05175	0.0512	0.04638	0.128443	0.16896
							850	0.05253	0.05143	0.04824	0.128555	0.16868
							852	0.05358	0.05064	0.04741	0.128686	0.16882
							854	0.05222	0.0507	0.04706	0.127083	0.16652
							856	0.05416	0.05095	0.04827	0.128186	0.1667
							858	0.05354	0.05178	0.04841	0.127695	0.16664
							860	0.05398	0.05162	0.04994	0.126425	0.16642
							862	0.05487	0.0528	0.0511	0.128043	0.16668
							864	0.05441	0.05094	0.04896	0.127606	0.16734
							866	0.05445	0.05395	0.05057	0.127236	0.16664
							868	0.05562	0.05386	0.05132	0.127839	0.16548
							870	0.05698	0.05441	0.05218	0.129145	0.16738
							872	0.05876	0.05771	0.05654	0.128766	0.1675
							874	0.05802	0.05647	0.05567	0.129466	0.16919
							876	0.05978	0.05691	0.05691	0.130624	0.16833
							878	0.05937	0.05717	0.05624	0.130339	0.16683
							880	0.05933	0.05711	0.05645	0.130516	0.16773
							882	0.05886	0.0568	0.0573	0.129408	0.16848
							884	0.05883	0.05533	0.05676	0.129851	0.16833
							886	0.05726	0.05446	0.05663	0.129164	0.16687
							888	0.05751	0.05362	0.05899	0.128602	0.16546
							890	0.05801	0.054	0.06348	0.127473	0.16587
							892	0.05728	0.0551	0.06629	0.128249	0.16464
							894	0.05818	0.05455	0.07259	0.126691	0.1649
							896	0.05873	0.05455	0.07783	0.129568	0.16422
							898	0.05883	0.05415	0.07894	0.128195	0.16622
							900	0.05836	0.05428	0.08024	0.127235	0.16419
							902	0.05909	0.05441	0.08082	0.127097	0.16478
							904	0.05874	0.05551	0.07783	0.128607	0.16433
							906	0.06095	0.05508	0.07764	0.128895	0.16649
							908	0.05822	0.0552	0.07171	0.127707	0.16305
							910	0.06096	0.05476	0.06629	0.127583	0.16301
							912	0.06057	0.05486	0.05931	0.127194	0.16213
							914	0.06226	0.05614	0.05525	0.12842	0.16391
							916	0.06327	0.0565	0.05318	0.131033	0.16653
							918	0.06421	0.05784	0.05283	0.131512	0.16572
							920	0.06518	0.05718	0.05208	0.130914	0.16607
							922	0.06486	0.05897	0.05024	0.130631	0.16642
							924	0.06719	0.05901	0.05177	0.132226	0.16618
							926	0.0679	0.05885	0.04959	0.132759	0.16611
							928	0.07029	0.06154	0.0512	0.134473	0.17114
							930	0.07191	0.06077	0.04922	0.137047	0.17041
							932	0.07444	0.06207	0.05069	0.139468	0.17357
							934	0.07657	0.0617	0.04991	0.139772	0.17398
							936	0.08078	0.06396	0.04983	0.143128	0.17632
							938	0.08209	0.06511	0.049	0.145461	0.17994
							940	0.08575	0.0653	0.0497	0.148336	0.18244
							942	0.08871	0.06635	0.05024	0.151302	0.18397
							944	0.09202	0.06729	0.04807	0.154338	0.18748
							946	0.09726	0.06874	0.04762	0.159005	0.19239
							948	0.10174	0.07101	0.04757	0.164235	0.19568
							950	0.10818	0.07376	0.04796	0.168388	0.20158
							952	0.11405	0.07587	0.04836	0.175341	0.20744
							954	0.1229	0.08025	0.049	0.182685	0.21372
							956	0.12751	0.08206	0.04809	0.188111	0.22024
							958	0.1338	0.08613	0.04619	0.194334	0.22938
							960	0.14176	0.08688	0.04753	0.200025	0.23301
							962	0.1468	0.09083	0.04831	0.205058	0.23551
							964	0.1469	0.09005	0.04901	0.207388	0.23773
							966	0.14736	0.09016	0.0485	0.207613	0.23782
							968	0.1502	0.08782	0.04772	0.208153	0.23923
							970	0.14988	0.08935	0.04763	0.210473	0.23925
							972	0.1494	0.09132	0.04682	0.209402	0.23941
							974	0.15358	0.09034	0.0525	0.209718	0.23868
							976	0.15142	0.09055	0.04923	0.209151	0.2415
							978	0.15016	0.09066	0.04969	0.209344	0.23998
							980	0.15245	0.09248	0.05403	0.212159	0.24367
							982	0.15209	0.09115	0.05306	0.209241	0.24095
							984	0.1487	0.09187	0.05143	0.207976	0.23595
							986	0.14814	0.09059	0.0539	0.210129	0.23593
							988	0.14677	0.08842	0.05698	0.204487	0.23306
							990	0.14452	0.09084	0.05651	0.205805	0.23519
							992	0.14375	0.08877	0.0579	0.202202	0.23291
							994	0.14441	0.08826	0.05818	0.202988	0.23419
							996	0.13998	0.08782	0.05978	0.199867	0.2302
							998	0.13968	0.08594	0.05916	0.198044	0.22686
							1000	0.1385	0.08672	0.05844	0.192211	0.22467

## Sheet: Fig. 3
	Fig. 3a						Fig. 3c
Fig. 3e
G1					G2					G3					G4					G5
12.6	15.9	6.2	11	8.8	14.9	17.3	15.6	19.1	16.2	29.7	34.1	29.4	30.7	27.2	39.5	35.9	35.7	38.2	44.7	31.7	27.5	30.5	27.2	27.9
Fig. 3f
G1					G2					G3					G4					G5
14.8	23	20.7	20.2	13.9	21.6	15.4	19.6	14	13	22.9	23.7	24.5	27.3	25.1	41.8	43.2	35.7	36.4	41.3	31.6	33.1	29.8	32.7	31
Fig. 3h
G1					G2					G3					G4					G5
9.4	9.2	12.8	9.8	10.6	13.7	14.1	12	15	16.7	20.6	17.8	19.6	17.7	16.1	26.5	29.1	22.3	25.3	23.9	19.5	22.8	20.6	21.9	20.5
Fig. 3i
G1					G2					G3					G4					G5
4.2	6.5	6.7	6.9	4.6	8.6	6.8	7.7	7.9	6.2	7.4	7.2	8.8	9.5	10.4	14.3	10.1	14.4	11.6	10.5	9.1	7.4	8.2	9.1	10.6
Fig. 3j
G1					G2					G3					G4					G5
2.6	3.9	5.9	4.4	3.7	6.1	4	6.1	4.2	5.1	8.1	7.2	9.2	7.15	8.5	15.2	14.2	13.5	15.6	17.5	10.1	11.9	8.8	11.5	12.4
Fig. 3k
G1					G2					G3					G4					G5
1.3	1.1	0.6	0.7	0.8	2.8	2.9	4.7	4.9	4.6	5.4	7.3	8.6	8.7	6.1	9.4	12.7	13.2	8.6	7.8	6.5	7.7	4.9	6.7	8.7
Fig. 3l
G1					G2					G3					G4					G5
8.7	10.7	8	9.5	8.5	6.2	8.5	7.2	6	10.6	4.3	3.4	3.1	4.8	4.4	2.2	1	1.4	1.3	2.4	4.1	4	3.2	6	3.9
Fig. 3m
G1					G2					G3					G4					G5
17.3	14.4	16	14.3	14.9	12.8	12.1	11.1	9.3	10.7	7.8	10.6	8.8	7.4	9.8	5.3	5.6	5.3	3	3.7	7.1	6.5	6.1	7.3	7.3

## Sheet: Fig. 4
Fig. 4b
PBS					GW4869					HGF
0.93	0.984	0.996	1.055	1.008	2.28	1.87	1.78	1.95	1.85	4.16	4.11	4.59	4.3	4.19536
Fig. 4c
PBS					HACA-Fe					HACA-GW					HGF
0.92	1.03	1.04	1.09	0.98	2.01	2.17	2.06	1.99	1.92	1.62	1.45	1.4	1.48	1.61	2.9	2.76	2.85	2.62	2.95
Fig. 4e
PBS					HACA-Fe					HACA-GW					HGF
16.1776	21.6014	18.1305	20.9523	22.0413	19.1336	17.5919	15.0235	16.6176	17.6406	11.0898	9.6167	7.9343	8.2212	10.2246	5.3521	9.5755	6.024	3.7638	4.3181
Fig. 4g
G1					G2					G3					G4
99.2	94.1	105.9	83.2	90.5	127.1	125.2	117	130.6	149	380	338.7	378.5	320.4	355.1	527.1	562.3	628.9	512.4	612.4
Fig. 4h
G1					G2					G3					G4
36.6607	33.0548	50.8745	22.6438	44.541	57.2649	90.6331	87	66	110.4	204.386	237	244	174.167	263.121	257.265	360.633	342.387	328.404	289.333
Fig. 4i
G1					G2					G3					G4
2.1	1.4	2.3	1.9	2.7	3.5	3.4	4.2	3.7	4.5	7.3	8.2	7.1	6.1	7.9	8.9	8.1	10.3	9.2	9.9
Fig. 4j
G1					G2					G3					G4
1.6	2.2	2.9	1.5	2.7	3.7	4.2	3.3	3.4	2.8	6.2	5.8	7.1	6.2	5.9	7.4	8.4	6.4	7.7	8.1
Fig. 4l
G1					G2					G3					G4
97.1	94.6	105.7	101.2	102	94.2	95.3	92.1	95.4	87.4	48	54.9	48.8	50	50.8	38.1	43.1	40.4	40	39.5
Fig. 4m
G1					G2					G3					G4
98	102.3	97.2	103	101.6	88.4	95.2	93.5	89.2	89.7	62	62.3	61	66.1	63.8	47.7	51.2	47.2	44.7	53.6
Fig. 4n
G1					G2					G3					G4
49.799	58.801	46.605	54.583	51.607	49.781	44.295	45.052	50.352	42.845	26.881	34.528	31.423	28.36	31.642	29.739	17.97	24.465	21.365	18.138
Fig. 4o
G1					G2					G3					G4
1.22	1.08	0.87	0.94	0.89	3.1	3.68	3.01	2.78	3.13	2.1	2.73	2.36	2.08	2.43	4.26	5.15	5.46	4.79	5.83

## Sheet: Fig. 5
Fig. 5b
Day	G1					G2					G3					G4
0	0	0	0	0	0	0	0	0	0	0	0	0	0	0	0	0	0	0	0	0
7	100.659	86.982	108.472	106.856	98.164	127.895	82.5801	113.405	111.94	94.185	88.0701	90.067	104.137	97.518	125.886	126.069	112.948	81.7901	115.312	93.462
10	141.673	119.632	139.668	153.716	122.932	151.111	103.559	126.213	147.958	118.015	110.579	117.046	109.391	106.624	143.59	128.212	129.861	81.644	128.038	108.43
13	397.429	364.145	410.742	536.611	440.73	309.717	214.88	237.713	289.626	203.443	185.744	203.86	163.183	190.19	224.144	174.767	159.035	109.051	132.642	119.051
16	840.987	693.448	832.356	1085.72	987.196	723.124	534.555	640.351	669.829	475.107	412.194	482.102	543.761	477.489	571.878	296.856	261.722	160.464	189.642	242.575
19	1091.34	1037.35	1396.81	1648.05	1110.53	1177.9	822.015	1000.91	929.55	757.829	681.157	606.692	704.933	670.712	862.913	453.338	348.885	295.186	312.99	273.204
22	1776.4	1322.71	1518.27		1635.38	1671.87	1209.98	1618.29	1278.34	1024.57	749.166	713.971	832.596	800.238	972.819	468.972	421.232	397.727	305.604	342.377
25		1569.81					1443.52		1511.34	1343.17	746.829	822.021	918.347	917.635	998.064	550.649	605.158	453.505	264.496	302.251
28										1637	945.628	1004.43	1064.66	1111.14	1286.03	596.054	621.593	465.474	248.131	342.661
31											1091.25	1133.65	1196.4	1264.6	1296.38	577.116	658.804	420.396	294.38	318.211
34											1339.25	1220.02	1436.05	1576.48		566.53	723.192	383.325	318.922	407.281
37											1549.22	1433.65	1631.74			615.467	706.349	432.062	352.067	478.715
40												1559.34				638.133	700.979	471.269	394.673	515.58
43																678.742	722.165	507.36	418.03	518.26
46																715.787	813.13	577.193	428.423	605.385
49																798.072	893.13	601.412	513.374	730.228
52																842.467		635.549	485.745	728.149
55																903.264		676.42	509.426	736.114
58																957.8		796.386	546.115	792.227
61																		775.994	610.74	814.511
Fig. 5c										Fig. 5d
Day	G1		G2		G3		G4			Day	G1	G2	G3	G4
0	0	0	0	0	0	0	0	0		0
7	100.227	8.54102	106.001	17.7313	101.136	15.2308	105.916	17.8957		7
10	135.524	14.1159	129.371	20.1451	117.446	15.1064	115.237	20.7418		10
13	429.931	65.6689	251.076	46.59	193.424	22.5642	138.909	27.4588		13
16	887.941	151.732	608.593	101.459	497.485	62.4236	230.252	54.995		16
19	1256.82	259.618	937.641	163.932	705.281	95.3215	336.721	70.8348		19	1
22	1580.16	170.496	1360.61	276.431	813.758	99.9595	387.183	64.4645		22	1	1
25	1629.58	97.3296	1517.64	132.182	880.579	97.3658	435.212	149.47		22	1	1
28			1576.4	95.4328	1082.38	129.798	454.783	160.603		22	1
31					1196.45	86.0828	453.781	159.804		25	1	1
34					1373.64	137.648	479.85	163.714		25		1
37					1497.49	133.661	516.932	142.681		28		1
40					1522.63	130.432	544.127	124.398		31			1
43							568.911	127.15		34			1
46							627.984	145.691		37			1
49							707.243	151.755		37			1
52							717.008	163.555		40			1
55							743.671	163.752		43
58							797.131	156.576		46
61							810.435	131.943		49				1
										52				0
										55				0
										58				1
										58				0
										61				0
Fig. 5f
G1					G2					G3					G4
20.3	19.6	23.2	19.11	20.8	30.1	27.5	22	30.3	31	40.9	34.9	36.2	40.7	41.1	52.6	50.2	52.8	46.6	50.1
Fig. 5h
G1					G2					G3					G4
28.1	29.3	26.1	25.5	27.9	30.4	28.4	28.7	32.8	29.5	34.6	29.5	32.5	34.8	29.8	41.8	44.9	42.3	44.8	40.5

## Sheet: Fig. 6
Fig. 6b
Day	G1					G2					G3					G4
0	0	0	0	0	0	0	0	0	0	0	0	0	0	0	0	0	0	0	0	0
7	106.773	81.5553	104.404	99.6756	86.9007	118.683	93.599	90.7992	127.99	115.774	126.686	114.375	106.24	97.0476	89.6963	106.888	116.721	90.5843	81.0661	96.8234
10	122.992	94.1332	134.929	117.912	98.6176	122.398	113.563	102.238	149.536	131.209	139.433	125.38	115.333	109.705	90.4012	117.897	124.108	100.149	92.618	119.361
13	402.538	308.257	561.118	356.581	344.531	165.475	181.19	154.596	197.345	209.955	193.12	148.835	124.311	139.892	108.79	123.052	148.779	118.803	94.9221	122.861
16	877.01	541.907	917.338	663.692	717.563	311.731	487.951	296.851	441.777	541.499	257.674	173.111	147.645	208.377	115.255	114.606	124.909	104.606	107.992	113.569
19	1553.32	952.532	1353.92	1011.11	1129.41	651.517	811.859	695.62	715.979	948.788	372.386	252.081	216.008	308.675	272.386	117.246	143.116	125.67	109.065	114.822
22		1264.09		1375.89	1401.94	986.125	1269.04	1010.04	1363.92	1216.35	440.59	315.376	303.391	401.409	340.254	129.637	145.461	102.633	110.504	109.637
25		1576.58		1739.26		1260.83	1417.23	1245.85		1465.23	486.483	496.458	442.609	501.422	353.202	102.131	107.782	108.858	120.366	153.213
28						1577.02		1402.94		1779.04	509.619	540.492	488.155	686.624	340.967	109.578	109.469	124.385	121.24	136.149
31								1638.1			539.275	573.266	508.24	673.363	385.05	121.287	135.912	121.287	146.631	122.935
34											536.869	597.748	520.678	678.378	336.75	138.925	135.27	131.848	144.808	112.742
37											587.201	614.125	569.148	710.234	418.43	112.95	146.694	117.035	186.694	118.03
40											578.712	641.255	551.513	707.484	420.481	108.922	148.922	106.945	196.829	124.885
43											604.073	676.849	530.279	775.2	433.348	111.995	156.51	101.016	186.707	125.502
46											658.251	655.43	533.567	829.059	497.563	109.857	152.43	94.0204	201.818	101.173
49											727	668.56	570.104	813.693	537	103.662	216.903	96.7615	276.663	127.971
52											761.461	703.396	588.312	839.501	595.881	112.401	224.632	74.3367	285.295	104.337
55											736.722	773.627	624.615	981.051	669.809	105.181	230.041	71.9193	299.128	91.4832
58											793.431	856.11	655.73	1031.05	686.341	90.7195	246.785	72.8933	310.719	85.6179
61											835.778	905.17	685.401		655.361	95.5658	216.764	61.3265	326.798	82.1624
		Fig. 6c										Fig. 6d
		Day	G1		G2		G3		G4			Day	G1	G2	G3	G4
		0	0	0	0	0	0	0	0	0		0
		7	95.8618	11.0855	109.369	16.3405	106.809	14.4984	98.4166	13.8902		7
		10	113.717	17.0669	123.789	17.9508	116.05	18.2515	110.827	13.6454		10
		13	394.605	98.9933	181.712	22.59	142.99	31.919	121.683	19.1172		13
		16	743.502	154.698	415.962	108.004	180.412	55.0542	113.137	7.74888		16
		19	1200.06	250.213	764.753	118.394	284.307	59.5758	121.984	13.2361		19	1
		22	1389.83	105.082	1214.84	149.563	360.204	58.7261	119.575	17.6026		19	1
		25	1525	153.119	1342.34	87.7059	456.035	62	118.47	20.5197		22	1	1
		28			1508.03	171.947	513.171	123.617	120.164	11.1907		22
		31			1555.06	168.134	535.839	104.672	129.611	11.3195		22
		34					534.085	126.493	132.719	12.1552		25	1	1
		37					579.828	105.356	136.281	31.2161		25	1
		40					579.889	107.545	137.3	37.2816		28		1
		43					603.95	131.504	136.346	35.0055		28		1
		46					634.774	130.187	131.86	45.2075		31		1
		49					663.271	113.292	164.392	78.9787		34
		52					697.71	107.864	160.2	90.2473		37
		55					757.165	137.853	159.551	99.6484		37
		58					804.532	150.171	161.347	109.726		40
		61					822.552	155.913	156.524	112.839		43
												46
												49
												52
												55
												58			1
												58			0
												58			0
												58			0
												61			0	0
												61				0
												61				0
												61				0
												61				0
Fig. 6f
G1					G2					G3					G4
13	16.4	14.6	17.4	17.8	23.2	20.8	26.8	22.1	24.5	30.2	32.6	28.8	31.3	32.7	44.9	42.2	48.5	44.1	46.9
Fig. 6g
G1					G2					G3					G4
12.9	11.5	11.7	13.5	14.3	18.9	23.4	22.3	20.9	21.6	39.1	33.4	33.4	35.2	32.3	41.1	44.7	45.6	41.7	39.1
Fig. 6h
G1					G2					G3					G4
10.7	7.8	7.5	8.1	10.6	12.6	19.1	16	14.3	18.7	19.8	23.5	24.1	22	24.7	26.2	28.9	25	28.1	29.7
Fig. 6i
G1					G2					G3					G4
3.4	4.8	4.4	4	3.6	8.1	5.2	7.8	6.6	7.6	13.7	10.3	11.6	11.7	12	13.9	15.4	15.5	18.3	17.7
Fig. 6j
G1					G2					G3					G4
6.1	2.1	3.2	5.3	5	7.8	4.8	6.7	7.6	5.3	14	16.1	13.2	15.1	12.9	19.7	21.2	18.4	16.7	17.5
Fig. 6k
G1					G2					G3					G4
1.5	1.6	2.7	2.6	2.4	3.6	7.6	4.4	7.7	5.8	9.7	9	9.4	10.8	11.3	13.9	14.8	13	15.2	13.9
Fig. 6l
G1					G2					G3					G4
8	10.1	8.6	7.8	9.2	4.3	4.1	8	7	6.8	2.5	3.4	2	2.5	3.9	0.9	1.6	0.9	0.9	0.7
Fig. 6m
G1					G2					G3					G4
13	13.8	15.2	12.4	16.4	8.7	8.3	6.7	11.4	9.5	5.4	5.6	4.3	4.7	5.5	3.3	2.1	2.2	2.1	3.4

## Sheet: Fig. 7
Fig. 7d
G1				G2				G3				G4
78	89	102	80	80	65	73	62	23	45	29	31	8	2	6	1

## Sheet: Supplementary Fig. 1a
absorbance spectra of GW4869
	125	62.5	31.25	15.63	7.81	3.91
200	3.19415	3.18717	3.1329	3.13269	3.10436	3.11357
202	3.22561	3.1909	3.14166	3.08047	3.11951	3.0565
204	3.27302	3.21169	3.19821	3.16949	3.17632	3.17312
206	3.27713	3.24206	3.18307	3.17968	3.17519	3.17667
208	3.38598	3.33925	3.30194	3.25863	3.1913	3.19679
210	3.26852	3.19875	3.20553	3.14647	3.1562	3.1659
212	3.19185	3.26094	3.19059	3.21685	3.16601	3.13433
214	3.26241	3.25663	3.19693	3.13046	3.14073	3.16152
216	3.3659	3.30105	3.23669	3.20584	3.20489	3.17653
218	3.22945	3.21545	3.19171	3.18615	3.1886	3.13297
220	3.33949	3.3418	3.30773	3.26491	3.16538	3.22901
222	3.41577	3.30748	3.37156	3.35471	3.3597	3.27328
224	3.38947	3.44999	3.39968	3.38135	3.39072	3.3434
226	3.67778	3.5839	3.59045	3.67234	3.50274	3.39433
228	3.91613	3.77198	3.62007	3.95259	3.53996	3.54846
230	3.92183	4.01	4.01	3.61389	3.74856	3.75064
232	3.78166	3.77401	3.94676	3.7767	3.65001	3.78162
234	3.61698	3.61525	3.62628	3.51947	3.51653	3.6116
236	3.65622	3.66454	3.67121	3.56934	3.57442	3.65559
238	3.69833	3.60032	3.50353	3.50809	3.39231	3.51692
240	3.71246	3.6225	3.71705	3.62181	3.54004	3.60941
242	4.0067	4.01	3.82566	3.82468	3.69866	3.69305
244	4.01	3.8812	3.70673	3.88375	3.88024	3.69517
246	3.81647	3.79947	3.69415	3.69591	3.69715	3.68693
248	3.76148	3.63654	3.92448	3.92631	3.93328	3.62306
250	3.71424	3.71326	3.7067	3.60212	3.71267	3.58164
252	3.63604	3.6357	3.54011	3.38721	3.53129	3.45612
254	3.66994	3.67201	3.48926	3.42358	3.37456	3.49016
256	3.51363	3.50877	3.44484	3.44739	3.33012	3.32996
258	3.53284	3.51	3.46328	3.40047	3.44882	3.45428
260	3.64599	3.65063	3.64749	3.46935	3.54969	3.54973
262	3.55115	3.47105	3.40709	3.4719	3.39489	3.39682
264	3.36733	3.42137	3.35932	3.30965	3.35909	3.26722
266	3.46166	3.39856	3.35063	3.30742	3.3005	3.34404
268	3.50864	3.43537	3.3858	3.32989	3.32812	3.33383
270	3.61233	3.4727	3.45634	3.46303	3.34804	3.40835
272	3.54448	3.47946	3.41801	3.41565	3.32164	3.31214
274	3.44068	3.37438	3.32522	3.27152	3.27912	3.24459
276	3.36374	3.27497	3.27323	3.23495	3.19762	3.19365
278	3.47252	3.4161	3.27557	3.20598	3.16463	3.13433
280	3.13593	2.95359	2.88222	2.77344	2.7343	2.76658
282	2.68494	2.45691	2.35453	2.27721	2.24463	2.23189
284	2.20808	1.97139	1.86347	1.75856	1.74628	1.73442
286	1.86391	1.63412	1.51993	1.4324	1.40915	1.3889
288	1.62384	1.39344	1.26615	1.18938	1.168	1.16721
290	1.47612	1.24814	1.13164	1.05436	1.02701	1.01049
292	1.38466	1.15634	1.03275	0.9575	0.93264	0.91409
294	1.20438	0.97621	0.849	0.77642	0.74766	0.74661
296	1.05711	0.82296	0.70124	0.61569	0.58838	0.56894
298	0.96577	0.72534	0.59106	0.5195	0.48543	0.47466
300	0.9064	0.65944	0.52192	0.44813	0.41225	0.39409
302	0.87824	0.62164	0.48193	0.40373	0.36735	0.34525
304	0.86775	0.59969	0.44838	0.3669	0.32944	0.3095
306	0.87096	0.59042	0.43104	0.34572	0.30693	0.28299
308	0.88538	0.58788	0.41936	0.3286	0.28769	0.26367
310	0.90614	0.59234	0.41468	0.31953	0.27461	0.25032
312	0.93473	0.60281	0.41264	0.31206	0.26409	0.23723
314	0.97402	0.61741	0.41445	0.30742	0.25525	0.22732
316	1.01706	0.63301	0.41686	0.30401	0.24795	0.21776
318	1.06431	0.65395	0.42179	0.30086	0.24255	0.20996
320	1.11741	0.67862	0.42909	0.29978	0.23731	0.20266
322	1.18179	0.70496	0.43877	0.30014	0.23307	0.1958
324	1.24958	0.73945	0.45032	0.30183	0.23029	0.19003
326	1.30844	0.76813	0.46199	0.30516	0.22913	0.18673
328	1.37514	0.80235	0.47533	0.30839	0.2279	0.18271
330	1.44531	0.84067	0.49034	0.31343	0.22701	0.17905
332	1.53914	0.88463	0.50848	0.31826	0.22527	0.17443
334	1.61385	0.91877	0.52331	0.32289	0.2253	0.17226
336	1.6831	0.95631	0.5399	0.3284	0.22522	0.16859
338	1.76636	0.99802	0.55646	0.33466	0.22624	0.16648
340	1.84518	1.03643	0.57313	0.34133	0.22712	0.1651
342	1.91173	1.07216	0.58888	0.34656	0.22864	0.16387
344	1.97244	1.10038	0.60154	0.35154	0.22981	0.16247
346	2.01766	1.12175	0.61042	0.35471	0.23005	0.16178
348	2.04643	1.14084	0.61813	0.35651	0.23001	0.15944
350	2.08507	1.15964	0.62575	0.35873	0.22984	0.15808
352	2.11609	1.17171	0.62964	0.3595	0.22873	0.15617
354	2.12966	1.1783	0.63164	0.35929	0.22768	0.15392
356	2.12594	1.1762	0.62923	0.35679	0.22508	0.15169
358	2.10453	1.16345	0.62177	0.35117	0.22064	0.14826
360	2.05163	1.13229	0.60602	0.34235	0.21487	0.14472
362	1.97652	1.09462	0.58493	0.33109	0.20733	0.14005
364	1.89346	1.04662	0.56238	0.31852	0.20027	0.13577
366	1.78031	0.98413	0.5305	0.30154	0.19026	0.13014
368	1.66343	0.91865	0.49514	0.2846	0.18055	0.12405
370	1.56166	0.86268	0.46497	0.26845	0.17111	0.1189
372	1.46667	0.81256	0.44021	0.25474	0.16337	0.11446
374	1.36953	0.75896	0.4125	0.24141	0.15625	0.10991
376	1.25622	0.69595	0.38063	0.22311	0.14704	0.10395
378	1.14331	0.63729	0.34904	0.20708	0.13739	0.09974
380	1.00115	0.5609	0.31176	0.18853	0.12712	0.09405
382	0.82106	0.47258	0.26569	0.16476	0.11438	0.0868
384	0.63795	0.37427	0.21636	0.13792	0.10012	0.0799
386	0.48931	0.29377	0.1761	0.11756	0.08884	0.07398
388	0.36499	0.22184	0.14177	0.1001	0.07915	0.06905
390	0.26058	0.16813	0.11196	0.08539	0.07183	0.06464
392	0.18354	0.12815	0.09137	0.07411	0.06568	0.06143
394	0.13888	0.10096	0.07952	0.06793	0.06187	0.05975
396	0.10989	0.08579	0.07088	0.0636	0.05944	0.05787
398	0.08896	0.07364	0.06516	0.06049	0.05751	0.05663
400	0.07508	0.06693	0.06129	0.05805	0.05605	0.05606
402	0.06797	0.06225	0.05868	0.05672	0.05481	0.05498
404	0.06356	0.05974	0.05754	0.05642	0.0543	0.05514
406	0.06022	0.05764	0.0563	0.05595	0.05395	0.05452
408	0.05811	0.05616	0.05559	0.0551	0.05306	0.05378
410	0.05666	0.05516	0.05511	0.05504	0.05272	0.05367
412	0.05552	0.05399	0.05446	0.05487	0.05209	0.05324
414	0.05482	0.05365	0.05413	0.05434	0.05179	0.05334
416	0.05455	0.05313	0.05314	0.05419	0.05167	0.05271
418	0.05503	0.05318	0.05349	0.05409	0.05136	0.05303
420	0.05419	0.05294	0.05276	0.05355	0.05082	0.05274
422	0.05382	0.05301	0.05254	0.05371	0.05105	0.05258
424	0.05344	0.05216	0.05207	0.05323	0.05097	0.05233
426	0.05386	0.05273	0.0527	0.0529	0.05111	0.05212
428	0.05364	0.05246	0.0521	0.05268	0.05103	0.05218
430	0.05359	0.05191	0.05168	0.05271	0.05048	0.05225
432	0.05329	0.05235	0.05211	0.05233	0.05095	0.05229
434	0.05332	0.05249	0.0515	0.05202	0.05105	0.05196
436	0.05276	0.0522	0.05129	0.05158	0.05065	0.05211
438	0.05251	0.0525	0.0515	0.0514	0.05047	0.05164
440	0.05239	0.05248	0.05163	0.05118	0.05097	0.052
442	0.0527	0.05221	0.05147	0.05088	0.05119	0.05182
444	0.0516	0.05217	0.05103	0.05096	0.05115	0.05181
446	0.0517	0.05185	0.051	0.05109	0.05095	0.05127
448	0.05163	0.05189	0.05073	0.05135	0.05102	0.05148
450	0.05106	0.05151	0.05083	0.05051	0.05044	0.05121
452	0.05058	0.05148	0.05059	0.05056	0.05025	0.05086
454	0.0508	0.05149	0.05089	0.05095	0.05052	0.05072
456	0.04953	0.05079	0.04997	0.0505	0.05011	0.05071
458	0.04997	0.05071	0.05001	0.05094	0.05027	0.0508
460	0.04973	0.05065	0.05003	0.05048	0.04975	0.05028
462	0.04932	0.05014	0.04979	0.05067	0.04945	0.04992
464	0.0497	0.0501	0.04974	0.051	0.0495	0.04997
466	0.0494	0.04982	0.0497	0.05074	0.04883	0.04962
468	0.04929	0.04967	0.04961	0.05071	0.04908	0.04958
470	0.04927	0.04935	0.04928	0.05041	0.04864	0.04944
472	0.04907	0.04907	0.04904	0.05054	0.04839	0.04959
474	0.049	0.04881	0.04927	0.05072	0.04827	0.04995
476	0.04892	0.04897	0.0488	0.05031	0.04765	0.04866
478	0.04943	0.04868	0.04919	0.0504	0.04797	0.04866
480	0.04914	0.04893	0.04896	0.05069	0.0478	0.04861
482	0.04915	0.04897	0.04922	0.05056	0.04777	0.04891
484	0.04968	0.04885	0.04898	0.05057	0.04748	0.04891
486	0.04925	0.04857	0.04869	0.0502	0.04704	0.04825
488	0.04949	0.04855	0.04868	0.05071	0.0477	0.04867
490	0.04892	0.04828	0.04849	0.04967	0.04675	0.04758
492	0.04919	0.04835	0.04852	0.04995	0.04732	0.04822
494	0.04919	0.04809	0.04832	0.0494	0.04684	0.04773
496	0.04908	0.04812	0.04815	0.0486	0.04697	0.04776
498	0.04951	0.04872	0.04828	0.04916	0.04747	0.0478
500	0.04978	0.04876	0.04841	0.04932	0.0473	0.04823
502	0.04924	0.04817	0.04799	0.04901	0.04732	0.04787
504	0.04933	0.04861	0.04797	0.04847	0.0471	0.04806
506	0.04953	0.0488	0.04837	0.04871	0.04727	0.04796
508	0.04935	0.04914	0.04805	0.04821	0.04701	0.048
510	0.04955	0.04859	0.04829	0.04805	0.04733	0.04781
512	0.04949	0.04882	0.04831	0.04837	0.04751	0.04822
514	0.0497	0.04851	0.0481	0.04844	0.04686	0.04836
516	0.04944	0.04872	0.04806	0.04796	0.04763	0.04839
518	0.04959	0.04917	0.04835	0.04803	0.04778	0.04847
520	0.04926	0.04891	0.04841	0.04772	0.0475	0.04806
522	0.04912	0.04898	0.0481	0.04773	0.04768	0.04826
524	0.04883	0.04872	0.04797	0.04768	0.0476	0.04829
526	0.04908	0.04897	0.04784	0.04765	0.04776	0.04844
528	0.0493	0.04893	0.04807	0.0477	0.04801	0.04822
530	0.04885	0.04888	0.04802	0.04767	0.04792	0.04843
532	0.04862	0.04881	0.04804	0.04751	0.04799	0.04856
534	0.04861	0.04915	0.0481	0.04783	0.04805	0.04867
536	0.04782	0.04834	0.04809	0.0473	0.04772	0.04824
538	0.04853	0.04883	0.04814	0.0479	0.04804	0.04845
540	0.04815	0.04915	0.04801	0.04763	0.04825	0.04853
542	0.04812	0.04837	0.04777	0.04763	0.04819	0.04859
544	0.04818	0.04843	0.04774	0.0475	0.04795	0.04829
546	0.04789	0.04833	0.04764	0.04735	0.04807	0.04829
548	0.04796	0.04829	0.04768	0.0478	0.0482	0.04852
550	0.04756	0.048	0.04761	0.04795	0.04778	0.0486
552	0.0481	0.04807	0.04779	0.04785	0.04799	0.04876
554	0.04759	0.04817	0.04784	0.04813	0.04799	0.04849
556	0.04719	0.04756	0.04747	0.04764	0.04753	0.04829
558	0.04727	0.04843	0.04776	0.04822	0.0479	0.0485
560	0.04685	0.04757	0.04733	0.04767	0.04735	0.04821
562	0.04667	0.04757	0.04679	0.04765	0.04751	0.048
564	0.04689	0.04762	0.04722	0.04817	0.04726	0.048
566	0.04652	0.04722	0.04695	0.04788	0.04711	0.04785
568	0.04596	0.04692	0.04724	0.04763	0.0467	0.04749
570	0.04612	0.04676	0.04658	0.04734	0.04638	0.04745
572	0.04635	0.04711	0.04649	0.0477	0.04661	0.04732
574	0.0464	0.04693	0.04673	0.04792	0.04687	0.04754
576	0.04601	0.04663	0.04648	0.04752	0.04669	0.04728
578	0.04699	0.04722	0.04717	0.04828	0.04684	0.04763
580	0.04651	0.04677	0.04626	0.0479	0.0462	0.04725
582	0.04646	0.0471	0.04664	0.04789	0.04673	0.04707
584	0.04589	0.04634	0.04656	0.04755	0.04638	0.04667
586	0.0455	0.04624	0.0461	0.04754	0.0462	0.04662
588	0.04605	0.04605	0.04627	0.04767	0.04586	0.04645
590	0.04653	0.04677	0.04657	0.04776	0.04603	0.04695
592	0.04592	0.04602	0.04605	0.04775	0.04517	0.04601
594	0.04582	0.04601	0.04625	0.04806	0.04584	0.04616
596	0.04593	0.04598	0.04589	0.04727	0.04513	0.0462
598	0.04562	0.04589	0.04604	0.04711	0.0447	0.04582
600	0.04585	0.04617	0.04611	0.0472	0.04538	0.04577
602	0.04619	0.04589	0.04642	0.04715	0.04516	0.0458
604	0.04581	0.04579	0.04603	0.04725	0.04513	0.0458
606	0.04617	0.04587	0.04603	0.04716	0.04503	0.04571
608	0.04635	0.04602	0.04588	0.04709	0.04466	0.04586
610	0.04648	0.04633	0.04608	0.04741	0.04508	0.04588
612	0.0456	0.04562	0.04513	0.04625	0.04417	0.0452
614	0.04632	0.04595	0.0459	0.04735	0.04515	0.0456
616	0.04644	0.04626	0.04625	0.04689	0.04451	0.0453
618	0.04619	0.0464	0.04641	0.04682	0.04468	0.04551
620	0.04653	0.04581	0.04574	0.04657	0.04455	0.0455
622	0.04639	0.04645	0.046	0.04679	0.04476	0.04569
624	0.04681	0.04632	0.04643	0.04663	0.0447	0.04561
626	0.0464	0.04638	0.04615	0.0463	0.04406	0.04495
628	0.04639	0.04589	0.04534	0.04564	0.04369	0.04483
630	0.04669	0.0464	0.04611	0.04635	0.04465	0.04527
632	0.04665	0.04629	0.04559	0.04564	0.04397	0.04516
634	0.04637	0.04561	0.04535	0.04566	0.04384	0.04475
636	0.04626	0.04607	0.04571	0.04541	0.04447	0.04502
638	0.04687	0.04634	0.04582	0.04521	0.04419	0.04467
640	0.04562	0.04558	0.04479	0.04489	0.04344	0.04405
642	0.04669	0.0464	0.04559	0.04477	0.04422	0.0448
644	0.04666	0.04612	0.04572	0.04522	0.04421	0.04509
646	0.04663	0.04596	0.0455	0.04487	0.04414	0.04436
648	0.04648	0.04603	0.04532	0.04517	0.04397	0.04475
650	0.04635	0.04599	0.04516	0.04453	0.04392	0.04461
652	0.04688	0.04666	0.04621	0.04575	0.04415	0.04471
654	0.04655	0.04628	0.04574	0.04481	0.04447	0.04471
656	0.04628	0.04587	0.04547	0.04404	0.04411	0.04379
658	0.0465	0.04621	0.04587	0.04506	0.04404	0.04449
660	0.04725	0.04618	0.04519	0.04516	0.04409	0.04481
662	0.04598	0.04576	0.04509	0.0445	0.04359	0.0444
664	0.04619	0.04572	0.04581	0.04408	0.04376	0.04438
666	0.04604	0.04628	0.04521	0.04418	0.0435	0.04425
668	0.04564	0.04592	0.04511	0.0448	0.04389	0.04386
670	0.04635	0.04595	0.04515	0.04406	0.04377	0.04431
672	0.04634	0.04601	0.0451	0.04405	0.04462	0.04403
674	0.04623	0.04546	0.04502	0.04414	0.04408	0.04451
676	0.04581	0.04582	0.0451	0.04394	0.04389	0.04363
678	0.04548	0.04514	0.04487	0.04323	0.04371	0.04351
680	0.04561	0.04529	0.04443	0.04309	0.04463	0.04367
682	0.04574	0.04566	0.04515	0.0438	0.04438	0.044
684	0.04641	0.04611	0.04486	0.04428	0.04521	0.04383
686	0.04624	0.04584	0.04524	0.04471	0.04461	0.04467
688	0.04572	0.04567	0.04476	0.04374	0.04433	0.04336
690	0.04548	0.04568	0.04484	0.04369	0.04441	0.04358
692	0.04624	0.04579	0.04511	0.04454	0.04476	0.04427
694	0.04621	0.04556	0.04492	0.04406	0.0444	0.04405
696	0.04607	0.04565	0.04487	0.04423	0.04483	0.04414
698	0.04612	0.04543	0.0447	0.04434	0.04499	0.04389
700	0.04632	0.04574	0.04484	0.04428	0.0452	0.04452
702	0.04557	0.04514	0.04436	0.04364	0.04433	0.04406
704	0.04557	0.04622	0.04487	0.04424	0.04467	0.04428
706	0.04517	0.04458	0.04407	0.04329	0.04396	0.0433
708	0.04557	0.04544	0.04441	0.04361	0.04485	0.04441
710	0.04667	0.04626	0.04567	0.044	0.04542	0.04446
712	0.04786	0.04582	0.04512	0.04482	0.04596	0.0448
714	0.04598	0.0458	0.04497	0.04377	0.04601	0.04419
716	0.04694	0.04601	0.04574	0.04459	0.04643	0.04472
718	0.04651	0.04682	0.0454	0.04467	0.04649	0.04547
720	0.04657	0.0463	0.04543	0.04472	0.0473	0.0451
722	0.04698	0.04632	0.0457	0.04504	0.04735	0.04551
724	0.04724	0.04698	0.04544	0.04503	0.0468	0.04557
726	0.04761	0.04623	0.04593	0.04562	0.04703	0.04561
728	0.04613	0.04576	0.04496	0.04505	0.04668	0.04522
730	0.04638	0.04633	0.0457	0.04579	0.04729	0.04625
732	0.04727	0.0469	0.0466	0.04625	0.04811	0.04589
734	0.04697	0.04657	0.04584	0.04577	0.04776	0.04673
736	0.04688	0.0471	0.0466	0.04632	0.04757	0.04644
738	0.04713	0.04649	0.04571	0.04636	0.04773	0.04602
740	0.04719	0.04709	0.04671	0.04707	0.04786	0.04695
742	0.04676	0.04692	0.04682	0.04648	0.04785	0.04628
744	0.04713	0.04665	0.0454	0.04581	0.04776	0.04652
746	0.04692	0.04532	0.04596	0.04598	0.04775	0.04608
748	0.04771	0.04711	0.04621	0.04647	0.04696	0.04588
750	0.04732	0.0467	0.04729	0.04686	0.0475	0.04722
752	0.04673	0.04604	0.04611	0.04648	0.04752	0.04671
754	0.04636	0.04683	0.04637	0.04709	0.04759	0.04567
756	0.04772	0.04671	0.04655	0.0466	0.04791	0.04702
758	0.04676	0.04634	0.04678	0.0466	0.04813	0.0466
760	0.04686	0.04643	0.04616	0.04749	0.04783	0.0475
762	0.04752	0.04702	0.04619	0.04766	0.04865	0.04776
764	0.04732	0.04703	0.04698	0.04756	0.04867	0.04698
766	0.04747	0.04678	0.04631	0.04687	0.04831	0.04727
768	0.04737	0.04663	0.04682	0.04831	0.04776	0.04744
770	0.04722	0.04723	0.0477	0.04779	0.0484	0.04776
772	0.04749	0.04606	0.04766	0.0478	0.04795	0.04756
774	0.04653	0.04611	0.04609	0.04737	0.04815	0.04703
776	0.04655	0.04599	0.04723	0.04666	0.04803	0.04656
778	0.04616	0.04532	0.04548	0.0467	0.04673	0.04701
780	0.04686	0.04658	0.04688	0.04796	0.04823	0.04692
782	0.04636	0.0458	0.04539	0.0465	0.04726	0.04682
784	0.04692	0.0476	0.04723	0.04865	0.04879	0.04728
786	0.04608	0.04625	0.04589	0.04689	0.04762	0.04676
788	0.04761	0.04715	0.047	0.04864	0.04854	0.04834
790	0.04727	0.04612	0.04823	0.04881	0.04821	0.04769
792	0.04646	0.0458	0.04684	0.04736	0.04758	0.04747
794	0.0466	0.04711	0.0458	0.04823	0.0485	0.04777
796	0.04681	0.0463	0.04611	0.04716	0.04789	0.04783
798	0.04729	0.04647	0.04655	0.04817	0.04881	0.04823
800	0.04889	0.04642	0.04763	0.04829	0.04793	0.04816
802	0.04861	0.04711	0.04844	0.04887	0.04799	0.04857
804	0.0482	0.04891	0.04767	0.04883	0.04971	0.04959
806	0.04793	0.04749	0.04759	0.04821	0.04862	0.04858
808	0.04751	0.04661	0.04733	0.04862	0.04922	0.04838
810	0.04748	0.04677	0.04841	0.04886	0.04903	0.04784
812	0.04788	0.04774	0.04734	0.04866	0.04934	0.04801
814	0.04608	0.04685	0.04684	0.04819	0.04808	0.04776
816	0.04675	0.04619	0.04714	0.04903	0.0481	0.0483
818	0.04742	0.04625	0.04791	0.04829	0.04821	0.04759
820	0.04784	0.04703	0.04731	0.049	0.04869	0.048
822	0.04878	0.04764	0.0484	0.05028	0.04875	0.04872
824	0.04799	0.04793	0.04793	0.04971	0.04908	0.04919
826	0.04774	0.04674	0.04748	0.04944	0.04818	0.04841
828	0.04847	0.04705	0.04826	0.0496	0.04844	0.04895
830	0.04768	0.04706	0.0478	0.04933	0.04826	0.04814
832	0.04833	0.04663	0.04711	0.04866	0.04763	0.04792
834	0.04829	0.04735	0.04826	0.0494	0.04893	0.04887
836	0.0492	0.04714	0.04831	0.04961	0.04891	0.04885
838	0.04846	0.04748	0.04751	0.04934	0.04809	0.0485
840	0.04788	0.04829	0.04846	0.04952	0.04841	0.04933
842	0.04903	0.04829	0.04857	0.04973	0.0489	0.04858
844	0.04808	0.0474	0.04789	0.04957	0.04851	0.04866
846	0.04795	0.049	0.04891	0.05011	0.04928	0.04933
848	0.04877	0.04803	0.04846	0.05123	0.04904	0.04907
850	0.049	0.04817	0.04886	0.05118	0.04912	0.04926
852	0.0497	0.04918	0.0482	0.05102	0.04845	0.04914
854	0.0495	0.04782	0.04817	0.04913	0.04931	0.04982
856	0.04946	0.04765	0.04861	0.05036	0.04982	0.04914
858	0.04892	0.04803	0.04814	0.04917	0.04843	0.04825
860	0.05	0.04866	0.04968	0.04945	0.04935	0.04999
862	0.05149	0.04897	0.05023	0.05113	0.05026	0.05014
864	0.05004	0.04749	0.04978	0.05005	0.04808	0.04885
866	0.05238	0.05179	0.05098	0.05196	0.05199	0.05143
868	0.05279	0.05302	0.05427	0.05409	0.05194	0.05268
870	0.0537	0.05178	0.05216	0.05381	0.05214	0.05293
872	0.05585	0.05409	0.05569	0.05632	0.05457	0.05464
874	0.05699	0.05503	0.05472	0.05549	0.05422	0.05449
876	0.05568	0.0549	0.05595	0.0567	0.0549	0.05527
878	0.0567	0.05565	0.05518	0.05662	0.05474	0.05486
880	0.05634	0.05404	0.05396	0.05542	0.05438	0.05443
882	0.05725	0.05554	0.05504	0.05703	0.05474	0.05476
884	0.05599	0.05407	0.055	0.05543	0.05377	0.05452
886	0.0554	0.05362	0.05382	0.05442	0.05233	0.05375
888	0.05594	0.05428	0.05443	0.05539	0.0537	0.0546
890	0.05705	0.05662	0.05502	0.05718	0.05402	0.05505
892	0.05888	0.05695	0.05733	0.05774	0.05667	0.0564
894	0.0594	0.05901	0.05883	0.05953	0.05774	0.05792
896	0.06136	0.05985	0.05974	0.05983	0.05926	0.05856
898	0.0623	0.06097	0.06126	0.06052	0.06004	0.05958
900	0.06315	0.06157	0.06126	0.0612	0.06039	0.06067
902	0.06182	0.06167	0.05789	0.06133	0.05929	0.05977
904	0.06257	0.06023	0.05993	0.06089	0.05966	0.06045
906	0.063	0.06136	0.06208	0.06075	0.06003	0.06023
908	0.06012	0.05936	0.05896	0.05854	0.05702	0.05796
910	0.05785	0.05618	0.05635	0.0563	0.0555	0.05492
912	0.05728	0.0549	0.05441	0.05518	0.05309	0.05431
914	0.05741	0.05406	0.05423	0.05422	0.05255	0.05295
916	0.05612	0.05449	0.05386	0.05288	0.05191	0.05229
918	0.05557	0.05502	0.05441	0.05356	0.0524	0.05181
920	0.05574	0.05373	0.05283	0.05379	0.05189	0.05168
922	0.0554	0.05391	0.05374	0.05373	0.0521	0.05259
924	0.05614	0.05527	0.0541	0.05379	0.05269	0.0524
926	0.05793	0.05657	0.05407	0.05347	0.05266	0.05232
928	0.05591	0.05381	0.05359	0.05292	0.05137	0.05091
930	0.05819	0.05465	0.0538	0.05323	0.05227	0.05218
932	0.0561	0.05527	0.05595	0.05357	0.05201	0.05214
934	0.05744	0.05572	0.05416	0.05256	0.05158	0.0514
936	0.05578	0.05388	0.05358	0.05339	0.05182	0.05306
938	0.05698	0.05586	0.05447	0.05318	0.05202	0.05167
940	0.05596	0.05309	0.05268	0.05255	0.05093	0.05108
942	0.05713	0.05467	0.0538	0.05262	0.05208	0.05197
944	0.05401	0.05306	0.05297	0.05121	0.05096	0.05009
946	0.0552	0.05432	0.05473	0.0534	0.0512	0.05106
948	0.05748	0.05432	0.05289	0.05226	0.0509	0.05166
950	0.05555	0.05381	0.05323	0.05236	0.05085	0.05057
952	0.05797	0.05437	0.05473	0.05165	0.05126	0.05233
954	0.05715	0.05643	0.0546	0.05448	0.05257	0.05265
956	0.05724	0.0565	0.05548	0.05361	0.05206	0.05325
958	0.05662	0.05681	0.05531	0.05194	0.05077	0.05047
960	0.05724	0.05441	0.05371	0.05211	0.05122	0.05115
962	0.05856	0.05526	0.05246	0.05384	0.05182	0.05166
964	0.0568	0.05472	0.05305	0.05585	0.05095	0.05144
966	0.05545	0.05628	0.05474	0.05496	0.05199	0.05369
968	0.055	0.05333	0.05325	0.0511	0.05114	0.04963
970	0.05833	0.05581	0.0529	0.05314	0.05281	0.05213
972	0.05784	0.05649	0.05397	0.054	0.05424	0.05361
974	0.0605	0.05701	0.05864	0.05573	0.05365	0.05392
976	0.05712	0.05788	0.0562	0.05362	0.05314	0.05287
978	0.05785	0.05662	0.05493	0.05439	0.0528	0.05329
980	0.05951	0.05866	0.05632	0.0557	0.05572	0.05429
982	0.06055	0.05875	0.05686	0.0556	0.05522	0.05387
984	0.06142	0.06011	0.0574	0.05711	0.05588	0.05606
986	0.06139	0.06085	0.05785	0.05719	0.05638	0.05729
988	0.06218	0.06079	0.05609	0.05721	0.05466	0.05532
990	0.06172	0.06007	0.05771	0.05711	0.05786	0.05532
992	0.06127	0.06038	0.05759	0.05799	0.05705	0.05587
994	0.06244	0.061	0.05629	0.05947	0.05724	0.05715
996	0.06136	0.06075	0.05719	0.05822	0.05708	0.05727
998	0.06248	0.06212	0.05797	0.05969	0.05813	0.05781
1000	0.06277	0.06056	0.05843	0.05967	0.05839	0.05702

## Sheet: Supplementary Fig. 1b
Standard curve
Concentration	Mean	SD
3.91	0.22768	0.033
7.81	0.35929	0.0518
15.63	0.63164	0.0493
31.25	1.1783	0.0967
62.5	2.12966	0.13912
125	3.78958	0.14

## Sheet: Supplementary Fig. 2a
Viability of 24h
	HACA			FeCl3			HACA-GW			HGF
3.125	105.33	126.47	121.14	90.79	118.4	96.1	80.35	101.67	94.39	119.1	90.53	87.29
6.25	112.56	97.74	101.94	101.27	107.95	90.22	96.08	98.08	98.1	90.71	98.65	85.66
12.5	110.15	103.78	124.18	89.88	97.07	93.95	91.46	94.4	95.93	81.3	85.98	82.38
25	89.78	109.68	102.68	91.19	86.06	84.77	90.56	92.63	94.72	81.9	78.85	83.94
50	107.86	110.63	90.61	76.13	85.14	80.27	88.54	91.36	90.26	75.68	71.03	74.76
100	93.15	102.52	102.3	79.23	78.81	65.9	94.23	93.17	94.51	71.29	69.46	71.63

## Sheet: Supplementary Fig. 2b
Viability of 48 h
	HACA			FeCl3			HACA-GW			HGF
3.125	102.83	101.43	95.03	87.97	87.69	100.16	97.72	93.58	98.71	91.62	101.64	94.43
6.25	109.85	100.81	98.76	89.46	96.31	84.17	91.7	90.86	91.37	85.54	84.36	90
12.5	105.2	84.84	93.16	79.88	89.18	88.86	95.31	99.32	99.02	85.11	82.3	85.83
25	81.41	104.48	93.24	80.41	86.79	84.6	93.8	90.91	93.77	79.29	81.84	79.57
50	99.63	102.21	113.94	77.83	89.93	60.74	85.14	86.53	81.33	69.23	70.12	73.36
100	113.75	100.52	97	78.88	60.14	73.52	82.66	85.63	86.65	64.89	66.86	64.81

[truncated: 17 more sheets: Supplementary Fig. 3a, Supplementary Fig. 3b, Supplementary Fig. 6, Supplementary Fig. 7, Supplementary Fig. 8, Supplementary Fig. 10b, Supplementary Fig. 16a, Supplementary Fig. 16b, Supplementary Fig. 16c, Supplementary Fig. 17, Supplementary Fig. 18, Supplementary Fig. 19, Supplementary Fig. 22, Supplementary Fig. 31b, Supplementary Fig. 37b, Supplementary Fig. 38b, Supplementary Fig. 40]
